# Supplementary material for: Assembly-defective Tembusu virus ectopically expressing capsid protein is an approach for live-attenuated flavivirus vaccine development
Source: NPJ Vaccines. 2022 May 12;7:51. doi: 10.1038/s41541-022-00468-y (PMC9098475; doi:10.1038/s41541-022-00468-y)
Supplement: Supplementary file 2 — Additional SI [file 41541_2022_468_MOESM2_ESM.xlsx]

## Sheet: Primers used for RT-qPCR
Gene name	Primer sequences (5′ to 3′)
Duck TNF-α	Forward: ACAGGACAGCCTATGCCAAC
	Reverse: ACAGGAAGGGCAACACATCT
Duck IFNα	Forward:TTGCTCCTTCCCGGACA
	Reverse: GCTGAGGGTGTCGAAGAGGT
Duck IFNB1	Forward: TCTACAGAGCCTTGCCTGCAT
	Reverse: TGTCGGTGTCCAAAAGGATGT
Duck IL-1β	Forward: TCGACATCAACCAGAAGTGC
	Reverse: GAGCTTGTAGCCCTTGATGC
Duck β-actin	Forward:GATCACAGCCCTGGCACC
	Reverse: CGGATTCATCATACTCCTGCTT
TMUV-E	Forward: AATGGCTGTGGCTTGTTTGG
	Reverse: GGGCGTTATCACGAATCTA

## Sheet: Infectious clone primers
Primer name	Primer sequences (5′ to 3′)	Description	For CQW1-IRES-mC	For CQW1-MINI-mC	For CQW1-2A-mC	For CQW1-IRES-prME
CQW1-SbfI-F	ACCAAAGCCCCAGAACCACCT	Amplify sequence from start to NS5-end
CQW1-NS5-IRES-R	TTACAAAACACCTTCACTCCAGCT
CQW1-NS5-IRES-F	AGCTGGAGTGAAGGTGTTTTGTAAACGTTACTGGCCGAAGCC	Amplify IRES or miniIRES element
CQW1-NS5-MiniIRES-F	AGCTGGAGTGAAGGTGTTTTGTAATTGACGAGCATTCCTAGGGG
IRES-Alt mC-R	cCTtCCaGGcTTcTTaTTActCATATTATCATCGTGTTTTTCAAAGGAA
CQW1-Alt mC-F	ATGagTAAtAAgAAgCCtGGaAGg	Amplify alt-mC element
CQW1-Alt mC-R	TTAtCtcCtcTTgGCtTTtCttTTg
CQW1-NS5-2A-R	ACTCGACGTCTCCCGCCAGCTTGAGAAGGTCAAAATTCAACAGCTGCAAAACACCTTCACTCCAGCTTT	Introduce 2A sequence
2A-Alt-mC-F	GCTGGCGGGAGACGTCGAGTCCAACCCTGGGCCAATGagTAAtAAgAAgCCtGGaAGg
CQW1-Alt mC-3UTR-F	cAAaaGaAAaGCcAAgaGgaGaTAAATATATGAGGTAGGTGTAAAAATGTATGTAAAG	Amplify sequence of 3'UTR to end
CQW1-NotI-R	CCATACAATCGATGGGCGGCCGCCTTCTCCCTTA
Alt-prM-F	GAAAAACACGATGATAATATGGGCGGCTCCTGTAGCTGG	Amplify sequence of Alt prME
Alt-E-R	CACCTACCTCATATATTTAGGCGTTAACGTTAACGGCTAAAAA
IRES-R	CATATTATCATCGTGTTTTTC	Amplify sequence of NS5 to IRES element along with SbfI-F, using CQW1-IRES-mC as template
CQW1-3'UTR-F	ATATATGAGGTAGGTGTAAAAATGTATGTAAAG	Amplify sequence of 3'UTR to end, along with CQW1-NotI-R
